# Supplementary material for: Salivary Chromium and Cobalt Concentrations in Patients with Dental Metallic Restorations—A Pilot Study
Source: Dent J (Basel). 2024 Nov 14;12(11):362. doi: 10.3390/dj12110362 (PMC11593078; doi:10.3390/dj12110362)
Supplement: Supplementary file 1 [file dentistry-12-00362-s001.zip]

Archive with 1 entries (1 files):
- dentistry-3276249-supplementary.pdf
